# Supplementary material for: Modified Decisional Conflict Scale for Primary Caregivers in Long-Term Care Facilities: Psychometric Validation Using Structural Equation Modeling
Source: Healthcare (Basel). 2026 Jun 18;14(12):1754. doi: 10.3390/healthcare14121754 (PMC13299319; doi:10.3390/healthcare14121754)
Supplement: Supplementary file 1 [file healthcare-14-01754-s001.zip]

Archive with 1 entries (1 files):
- healthcare-4278497-supplementary.pdf
